# Supplementary material for: Effectiveness of case management in the prevention of COPD re-admissions: a pilot study
Source: BMC Res Notes. 2017 Nov 25;10:621. doi: 10.1186/s13104-017-2946-5 (PMC5702099; doi:10.1186/s13104-017-2946-5)
Supplement: Supplementary file 1 — Additional file 1. Dataset manuscript effectiveness of case management in the prevention of COPD re-admissions. [file 13104_2017_2946_MOESM1_ESM.xlsx]

## Sheet: Blad1
Patient number	Sex	Age at intake, in years	FER%	Predicted FEV1 %	GOLD stage	Total days in hospital - Usual care	Total days in hospital - Case management	Hospitalizations - Usual care	Hospitalizations - Case management	MRC - Usual care	MRC - Case management	CCQ total score - Usual care	CCQ total score - Case management	CCQ: functional domain - Usual care	CCQ: mental domain - Usual care	CCQ: symptoms domain - Usual care	CCQ: functional domain - Case management	CCQ: mental domain - Case management	CCQ: symptoms domain - Case management	Remarks
1	Men	56	27.52	18	4	10	17	2	3	5	5	3.6	3.9	3.75	2	4.25	4.25	2.5	4.25
2	Women	63	25.53	27	4	15	3	2	1	3	4	4.5	1.7	4.75	5.5	3.75	1.5	0.5	2.5
3	Women	67	29.22	24	4	15	8	2	2	5	5	1.7	2.4	2.75	0	1.5	3.25	1	2.25	Deceased after 3 months case management
4	Women	48	64.16	70	2	18	0	2	0	5	4	3.6	2.3	4.5	2	3.5	2.25	1	3
5	Women	59	31.58	17	4	52	16	4	1	4	4	3.5	2.2	5.5	1	2.75	2.75	0.5	2.5
6	Women	77	52.46	41	3	32	7	5	1	4	4	2.9	2	3.75	0.5	3.25	3	0	2
7	Men	69	46.98	78	2	8	5	2	1	2	1	2.4	1.6	2.5	4	1.5	1.25	2	1.75
8	Women	59	25.86	23	4	38	32	5	3	5	5	4.1	3.5	4.5	3.5	4	4	4	2.75	Dropped-out after 12 weeks case management
9	Women	77	52.52	96	1	42	0	4	0	5	4	3.9	2.5	5	0.5	4.5	3.25	0	3
10	Women	54	61.19	59	2	30	11	6	2	5	3	3.1	1.4	3.75	1	3.5	2	0.5	1.25
